# Supplementary material for: Biofilm Analysis by Confocal Microscopy—Basics and Practical Aspects
Source: Microsc Res Tech. 2025 Sep 10;89(2):183–206. doi: 10.1002/jemt.70064 (PMC12803616; doi:10.1002/jemt.70064)
Supplement: Supplementary file 1 — Data S1: Supplementary Tables. [file JEMT-89-183-s001.xlsx]

## Sheet: Tab1
name
title
sample
stain
file
method
scan mode
format
speed [Hz]
lens
pinhole
zoom
image size xy [µm]
pixel size [µm]
thickness [µm]
sections
stepsize
average
laser line 1
laser line 2
laser line 3
laser line 4
laser line 5
laser line 6
laser line 7
laser line 8
emission range 1
emission range 2
emission range 3
emission range 4
emission range 5
gain PMT1
gain PMT2
gain PMT3
gain PMT4
gain PMT5
other
comments

## Sheet: Tabelle2
name
title
sample
stain
file
method
scan mode
format
speed [Hz]
lens
pinhole
zoom
image size xy [µm]
pixel size [µm]
thickness [µm]
sections
stepsize
average
laser line 1
laser line 2
laser line 3
laser line 4
laser line 5
laser line 6
laser line 7
laser line 8
emission range 1
emission range 2 HyD
emission range 3
emission range 4
emission range 5
gain PMT1
gain PMT2
gain PMT3
gain PMT4
gain PMT5
other
comments

## Sheet: Tabelle3
name
title
sample
stain
file
method
scan mode
format
speed [Hz]
lens
pinhole
zoom
image size xy [µm]
pixel size [µm]
thickness [µm]
sections
stepsize
average
laser line 1
laser line 2
laser line 3
laser line 4
laser line 5
laser line 6
laser line 7
laser line 8
emission range 1
emission range 2 HyD
emission range 3
emission range 4
emission range 5
gain PMT1
gain PMT2
gain PMT3
gain PMT4
gain PMT5
other
comments

## Sheet: Tabelle4
name
title
sample
stain
file
method
scan mode
format
speed [Hz]
lens
pinhole
zoom
image size xy [µm]
pixel size [µm]
thickness [µm]
sections
stepsize
average
laser line 1
laser line 2
laser line 3
laser line 4
laser line 5
laser line 6
laser line 7
laser line 8
emission range 1
emission range 2 HyD
emission range 3
emission range 4
emission range 5
gain PMT1
gain PMT2
gain PMT3
gain PMT4
gain PMT5
other
comments

## Sheet: Tabelle5
name
title
sample
stain
file
method
scan mode
format
speed [Hz]
lens
pinhole
zoom
image size xy [µm]
pixel size [µm]
thickness [µm]
sections
stepsize
average
laser line 1
laser line 2
laser line 3
laser line 4
laser line 5
laser line 6
laser line 7
laser line 8
emission range 1
emission range 2 HyD
emission range 3
emission range 4
emission range 5
gain PMT1
gain PMT2
gain PMT3
gain PMT4
gain PMT5
other
comments

## Sheet: Tabelle6
name
title
sample
stain
file
method
scan mode
format
speed [Hz]
lens
pinhole
zoom
image size xy [µm]
pixel size [µm]
thickness [µm]
sections
stepsize
average
laser line 1
laser line 2
laser line 3
laser line 4
laser line 5
laser line 6
laser line 7
laser line 8
emission range 1
emission range 2 HyD
emission range 3
emission range 4
emission range 5
gain PMT1
gain PMT2
gain PMT3
gain PMT4
gain PMT5
other
comments

## Sheet: Tabelle7
name
title
sample
stain
file
method
scan mode
format
speed [Hz]
lens
pinhole
zoom
image size xy [µm]
pixel size [µm]
thickness [µm]
sections
stepsize
average
laser line 1
laser line 2
laser line 3
laser line 4
laser line 5
laser line 6
laser line 7
laser line 8
emission range 1
emission range 2 HyD
emission range 3
emission range 4
emission range 5
gain PMT1
gain PMT2
gain PMT3
gain PMT4
gain PMT5
other
comments

## Sheet: Tabelle8
name
title
sample
stain
file
method
scan mode
format
speed [Hz]
lens
pinhole
zoom
image size xy [µm]
pixel size [µm]
thickness [µm]
sections
stepsize
average
laser line 1
laser line 2
laser line 3
laser line 4
laser line 5
laser line 6
laser line 7
laser line 8
emission range 1
emission range 2 HyD
emission range 3
emission range 4
emission range 5
gain PMT1
gain PMT2
gain PMT3
gain PMT4
gain PMT5
other
comments

## Sheet: Tabelle9
name
title
sample
stain
file
method
scan mode
format
speed [Hz]
lens
pinhole
zoom
image size xy [µm]
pixel size [µm]
thickness [µm]
sections
stepsize
average
laser line 1
laser line 2
laser line 3
laser line 4
laser line 5
laser line 6
laser line 7
laser line 8
emission range 1
emission range 2 HyD
emission range 3
emission range 4
emission range 5
gain PMT1
gain PMT2
gain PMT3
gain PMT4
gain PMT5
other
comments

## Sheet: Tabelle10
name
title
sample
stain
file
method
scan mode
format
speed [Hz]
lens
pinhole
zoom
image size xy [µm]
pixel size [µm]
thickness [µm]
sections
stepsize
average
laser line 1
laser line 2
laser line 3
laser line 4
laser line 5
laser line 6
laser line 7
laser line 8
emission range 1
emission range 2 HyD
emission range 3
emission range 4
emission range 5
gain PMT1
gain PMT2
gain PMT3
gain PMT4
gain PMT5
other
comments
